# Supplementary material for: Evaluating the power and limitations of genome-wide association studies in Caenorhabditis elegans
Source: G3 (Bethesda). 2022 May 10;12(7):jkac114. doi: 10.1093/g3journal/jkac114 (PMC9258552; doi:10.1093/g3journal/jkac114)
Supplement: jkac114_Supplementary_Figure_1 [file jkac114_supplementary_figure_1.zip]

Archive with 1 entries (1 files):
- jkac114_Supplementary_Figure_1.png
