# Supplementary material for: Evaluating the power and limitations of genome-wide association studies in Caenorhabditis elegans
Source: G3 (Bethesda). 2022 May 10;12(7):jkac114. doi: 10.1093/g3journal/jkac114 (PMC9258552; doi:10.1093/g3journal/jkac114)
Supplement: jkac114_Supplementary_Table_2 [file jkac114_supplementary_table_2.zip › jkac114_Supplementary_Table_2.csv]

Trait Heritability	Number of Simulated QTL	Group 1	Group 2	n1	n2	Adjusted p-value	Significance
0.1	1	EMMA	fastGWA-lmm-exact	50	50	1	ns
0.1	1	EMMA	fastGWA-lmm-exact-INBRED	50	50	1	ns
0.1	1	EMMA	fastGWA-lmm-exact-LOCO	50	50	0.78223	ns
0.1	1	fastGWA-lmm-exact	fastGWA-lmm-exact-INBRED	50	50	1	ns
0.1	1	fastGWA-lmm-exact	fastGWA-lmm-exact-LOCO	50	50	0.41072	ns
0.1	1	fastGWA-lmm-exact-INBRED	fastGWA-lmm-exact-LOCO	50	50	0.78223	ns
0.2	1	EMMA	fastGWA-lmm-exact	50	50	1	ns
0.2	1	EMMA	fastGWA-lmm-exact-INBRED	50	50	0.44228	ns
0.2	1	EMMA	fastGWA-lmm-exact-LOCO	50	50	1	ns
0.2	1	fastGWA-lmm-exact	fastGWA-lmm-exact-INBRED	50	50	1	ns
0.2	1	fastGWA-lmm-exact	fastGWA-lmm-exact-LOCO	50	50	1	ns
0.2	1	fastGWA-lmm-exact-INBRED	fastGWA-lmm-exact-LOCO	50	50	0.76257	ns
0.3	1	EMMA	fastGWA-lmm-exact	50	50	1	ns
0.3	1	EMMA	fastGWA-lmm-exact-INBRED	50	50	0.60446	ns
0.3	1	EMMA	fastGWA-lmm-exact-LOCO	50	50	1	ns
0.3	1	fastGWA-lmm-exact	fastGWA-lmm-exact-INBRED	50	50	1	ns
0.3	1	fastGWA-lmm-exact	fastGWA-lmm-exact-LOCO	50	50	1	ns
0.3	1	fastGWA-lmm-exact-INBRED	fastGWA-lmm-exact-LOCO	50	50	0.60446	ns
0.1	5	EMMA	fastGWA-lmm-exact	50	50	1	ns
0.1	5	EMMA	fastGWA-lmm-exact-INBRED	50	50	1	ns
0.1	5	EMMA	fastGWA-lmm-exact-LOCO	50	50	1	ns
0.1	5	fastGWA-lmm-exact	fastGWA-lmm-exact-INBRED	50	50	1	ns
0.1	5	fastGWA-lmm-exact	fastGWA-lmm-exact-LOCO	50	50	1	ns
0.1	5	fastGWA-lmm-exact-INBRED	fastGWA-lmm-exact-LOCO	50	50	1	ns
0.2	5	EMMA	fastGWA-lmm-exact	50	50	1	ns
0.2	5	EMMA	fastGWA-lmm-exact-INBRED	50	50	1	ns
0.2	5	EMMA	fastGWA-lmm-exact-LOCO	50	50	1	ns
0.2	5	fastGWA-lmm-exact	fastGWA-lmm-exact-INBRED	50	50	1	ns
0.2	5	fastGWA-lmm-exact	fastGWA-lmm-exact-LOCO	50	50	1	ns
0.2	5	fastGWA-lmm-exact-INBRED	fastGWA-lmm-exact-LOCO	50	50	1	ns
0.3	5	EMMA	fastGWA-lmm-exact	50	50	1	ns
0.3	5	EMMA	fastGWA-lmm-exact-INBRED	50	50	1	ns
0.3	5	EMMA	fastGWA-lmm-exact-LOCO	50	50	1	ns
0.3	5	fastGWA-lmm-exact	fastGWA-lmm-exact-INBRED	50	50	1	ns
0.3	5	fastGWA-lmm-exact	fastGWA-lmm-exact-LOCO	50	50	0.5337	ns
0.3	5	fastGWA-lmm-exact-INBRED	fastGWA-lmm-exact-LOCO	50	50	0.5337	ns
0.4	5	EMMA	fastGWA-lmm-exact	50	50	0.23146	ns
0.4	5	EMMA	fastGWA-lmm-exact-INBRED	50	50	0.65345	ns
0.4	5	EMMA	fastGWA-lmm-exact-LOCO	50	50	0.3213	ns
0.4	5	fastGWA-lmm-exact	fastGWA-lmm-exact-INBRED	50	50	0.3213	ns
0.4	5	fastGWA-lmm-exact	fastGWA-lmm-exact-LOCO	50	50	0.00271	**
0.4	5	fastGWA-lmm-exact-INBRED	fastGWA-lmm-exact-LOCO	50	50	0.19683	ns
0.5	5	EMMA	fastGWA-lmm-exact	50	50	0.00037	***
0.5	5	EMMA	fastGWA-lmm-exact-INBRED	50	50	0.14917	ns
0.5	5	EMMA	fastGWA-lmm-exact-LOCO	50	50	0.14917	ns
0.5	5	fastGWA-lmm-exact	fastGWA-lmm-exact-INBRED	50	50	0.04479	*
0.5	5	fastGWA-lmm-exact	fastGWA-lmm-exact-LOCO	50	50	0	****
0.5	5	fastGWA-lmm-exact-INBRED	fastGWA-lmm-exact-LOCO	50	50	0.00369	**
0.6	5	EMMA	fastGWA-lmm-exact	50	50	0	****
0.6	5	EMMA	fastGWA-lmm-exact-INBRED	50	50	0.22415	ns
0.6	5	EMMA	fastGWA-lmm-exact-LOCO	50	50	0.0589	ns
0.6	5	fastGWA-lmm-exact	fastGWA-lmm-exact-INBRED	50	50	2e-04	***
0.6	5	fastGWA-lmm-exact	fastGWA-lmm-exact-LOCO	50	50	0	****
0.6	5	fastGWA-lmm-exact-INBRED	fastGWA-lmm-exact-LOCO	50	50	0.00207	**
0.7	5	EMMA	fastGWA-lmm-exact	50	50	0	****
0.7	5	EMMA	fastGWA-lmm-exact-INBRED	50	50	0.48648	ns
0.7	5	EMMA	fastGWA-lmm-exact-LOCO	50	50	0.06525	ns
0.7	5	fastGWA-lmm-exact	fastGWA-lmm-exact-INBRED	50	50	6e-05	****
0.7	5	fastGWA-lmm-exact	fastGWA-lmm-exact-LOCO	50	50	0	****
0.7	5	fastGWA-lmm-exact-INBRED	fastGWA-lmm-exact-LOCO	50	50	0.01385	*
0.8	5	EMMA	fastGWA-lmm-exact	50	50	0	****
0.8	5	EMMA	fastGWA-lmm-exact-INBRED	50	50	0.9322	ns
0.8	5	EMMA	fastGWA-lmm-exact-LOCO	50	50	0.00826	**
0.8	5	fastGWA-lmm-exact	fastGWA-lmm-exact-INBRED	50	50	0	****
0.8	5	fastGWA-lmm-exact	fastGWA-lmm-exact-LOCO	50	50	0	****
0.8	5	fastGWA-lmm-exact-INBRED	fastGWA-lmm-exact-LOCO	50	50	0.00826	**
0.9	5	EMMA	fastGWA-lmm-exact	50	50	0	****
0.9	5	EMMA	fastGWA-lmm-exact-INBRED	50	50	0.27572	ns
0.9	5	EMMA	fastGWA-lmm-exact-LOCO	50	50	0.00501	**
0.9	5	fastGWA-lmm-exact	fastGWA-lmm-exact-INBRED	50	50	3e-05	****
0.9	5	fastGWA-lmm-exact	fastGWA-lmm-exact-LOCO	50	50	0	****
0.9	5	fastGWA-lmm-exact-INBRED	fastGWA-lmm-exact-LOCO	50	50	0.00012	***
