# Supplementary material for: Evaluating the power and limitations of genome-wide association studies in Caenorhabditis elegans
Source: G3 (Bethesda). 2022 May 10;12(7):jkac114. doi: 10.1093/g3journal/jkac114 (PMC9258552; doi:10.1093/g3journal/jkac114)
Supplement: jkac114_Supplementary_Table_3 [file jkac114_supplementary_table_3.zip › jkac114_Supplementary_Table_3.csv]

Trait Heritability	Number of Simulated QTL	Group 1	Group 2	n1	n2	Adjusted p-value	Significance
0.1	1	EMMA	fastGWA-lmm-exact	24	27	1	ns
0.1	1	EMMA	fastGWA-lmm-exact-INBRED	24	25	1	ns
0.1	1	EMMA	fastGWA-lmm-exact-LOCO	24	21	1	ns
0.1	1	fastGWA-lmm-exact	fastGWA-lmm-exact-INBRED	27	25	1	ns
0.1	1	fastGWA-lmm-exact	fastGWA-lmm-exact-LOCO	27	21	1	ns
0.1	1	fastGWA-lmm-exact-INBRED	fastGWA-lmm-exact-LOCO	25	21	1	ns
0.2	1	EMMA	fastGWA-lmm-exact	48	47	0.02171	*
0.2	1	EMMA	fastGWA-lmm-exact-INBRED	48	44	0.69477	ns
0.2	1	EMMA	fastGWA-lmm-exact-LOCO	48	47	0.69477	ns
0.2	1	fastGWA-lmm-exact	fastGWA-lmm-exact-INBRED	47	44	0.07299	ns
0.2	1	fastGWA-lmm-exact	fastGWA-lmm-exact-LOCO	47	47	0.00097	***
0.2	1	fastGWA-lmm-exact-INBRED	fastGWA-lmm-exact-LOCO	44	47	0.5322	ns
0.3	1	EMMA	fastGWA-lmm-exact	50	49	0.6066	ns
0.3	1	EMMA	fastGWA-lmm-exact-INBRED	50	48	0.12139	ns
0.3	1	EMMA	fastGWA-lmm-exact-LOCO	50	50	0.00282	**
0.3	1	fastGWA-lmm-exact	fastGWA-lmm-exact-INBRED	49	48	0.6066	ns
0.3	1	fastGWA-lmm-exact	fastGWA-lmm-exact-LOCO	49	50	0.12139	ns
0.3	1	fastGWA-lmm-exact-INBRED	fastGWA-lmm-exact-LOCO	48	50	0.6066	ns
0.4	1	EMMA	fastGWA-lmm-exact	50	50	1	ns
0.4	1	EMMA	fastGWA-lmm-exact-INBRED	50	50	1	ns
0.4	1	EMMA	fastGWA-lmm-exact-LOCO	50	50	1	ns
0.4	1	fastGWA-lmm-exact	fastGWA-lmm-exact-INBRED	50	50	1	ns
0.4	1	fastGWA-lmm-exact	fastGWA-lmm-exact-LOCO	50	50	1	ns
0.4	1	fastGWA-lmm-exact-INBRED	fastGWA-lmm-exact-LOCO	50	50	1	ns
0.5	1	EMMA	fastGWA-lmm-exact	50	50	0.01141	*
0.5	1	EMMA	fastGWA-lmm-exact-INBRED	50	50	0.01141	*
0.5	1	EMMA	fastGWA-lmm-exact-LOCO	50	50	0.01141	*
0.5	1	fastGWA-lmm-exact	fastGWA-lmm-exact-INBRED	50	50	1	ns
0.5	1	fastGWA-lmm-exact	fastGWA-lmm-exact-LOCO	50	50	1	ns
0.5	1	fastGWA-lmm-exact-INBRED	fastGWA-lmm-exact-LOCO	50	50	1	ns
0.6	1	EMMA	fastGWA-lmm-exact	50	50	0.11581	ns
0.6	1	EMMA	fastGWA-lmm-exact-INBRED	50	50	0.36002	ns
0.6	1	EMMA	fastGWA-lmm-exact-LOCO	50	50	1	ns
0.6	1	fastGWA-lmm-exact	fastGWA-lmm-exact-INBRED	50	50	1	ns
0.6	1	fastGWA-lmm-exact	fastGWA-lmm-exact-LOCO	50	50	0.1332	ns
0.6	1	fastGWA-lmm-exact-INBRED	fastGWA-lmm-exact-LOCO	50	50	0.36002	ns
0.7	1	EMMA	fastGWA-lmm-exact	50	50	0.04518	*
0.7	1	EMMA	fastGWA-lmm-exact-INBRED	50	50	0.07324	ns
0.7	1	EMMA	fastGWA-lmm-exact-LOCO	50	50	1	ns
0.7	1	fastGWA-lmm-exact	fastGWA-lmm-exact-INBRED	50	50	1	ns
0.7	1	fastGWA-lmm-exact	fastGWA-lmm-exact-LOCO	50	50	0.02181	*
0.7	1	fastGWA-lmm-exact-INBRED	fastGWA-lmm-exact-LOCO	50	50	0.04518	*
0.8	1	EMMA	fastGWA-lmm-exact	50	50	0.10115	ns
0.8	1	EMMA	fastGWA-lmm-exact-INBRED	50	50	0.60209	ns
0.8	1	EMMA	fastGWA-lmm-exact-LOCO	50	50	0.60209	ns
0.8	1	fastGWA-lmm-exact	fastGWA-lmm-exact-INBRED	50	50	0.59338	ns
0.8	1	fastGWA-lmm-exact	fastGWA-lmm-exact-LOCO	50	50	0.0077	**
0.8	1	fastGWA-lmm-exact-INBRED	fastGWA-lmm-exact-LOCO	50	50	0.21354	ns
0.9	1	EMMA	fastGWA-lmm-exact	50	50	0.19981	ns
0.9	1	EMMA	fastGWA-lmm-exact-INBRED	50	50	1	ns
0.9	1	EMMA	fastGWA-lmm-exact-LOCO	50	50	0.26486	ns
0.9	1	fastGWA-lmm-exact	fastGWA-lmm-exact-INBRED	50	50	0.19981	ns
0.9	1	fastGWA-lmm-exact	fastGWA-lmm-exact-LOCO	50	50	0.00103	**
0.9	1	fastGWA-lmm-exact-INBRED	fastGWA-lmm-exact-LOCO	50	50	0.26486	ns
0.1	5	EMMA	fastGWA-lmm-exact	6	10	1	ns
0.1	5	EMMA	fastGWA-lmm-exact-INBRED	6	8	1	ns
0.1	5	EMMA	fastGWA-lmm-exact-LOCO	6	2	1	ns
0.1	5	fastGWA-lmm-exact	fastGWA-lmm-exact-INBRED	10	8	1	ns
0.1	5	fastGWA-lmm-exact	fastGWA-lmm-exact-LOCO	10	2	1	ns
0.1	5	fastGWA-lmm-exact-INBRED	fastGWA-lmm-exact-LOCO	8	2	1	ns
0.2	5	EMMA	fastGWA-lmm-exact	22	31	1	ns
0.2	5	EMMA	fastGWA-lmm-exact-INBRED	22	24	1	ns
0.2	5	EMMA	fastGWA-lmm-exact-LOCO	22	19	1	ns
0.2	5	fastGWA-lmm-exact	fastGWA-lmm-exact-INBRED	31	24	1	ns
0.2	5	fastGWA-lmm-exact	fastGWA-lmm-exact-LOCO	31	19	0.67035	ns
0.2	5	fastGWA-lmm-exact-INBRED	fastGWA-lmm-exact-LOCO	24	19	1	ns
0.3	5	EMMA	fastGWA-lmm-exact	36	32	0.95233	ns
0.3	5	EMMA	fastGWA-lmm-exact-INBRED	36	34	1	ns
0.3	5	EMMA	fastGWA-lmm-exact-LOCO	36	42	1	ns
0.3	5	fastGWA-lmm-exact	fastGWA-lmm-exact-INBRED	32	34	0.95233	ns
0.3	5	fastGWA-lmm-exact	fastGWA-lmm-exact-LOCO	32	42	0.17422	ns
0.3	5	fastGWA-lmm-exact-INBRED	fastGWA-lmm-exact-LOCO	34	42	1	ns
0.4	5	EMMA	fastGWA-lmm-exact	45	34	1	ns
0.4	5	EMMA	fastGWA-lmm-exact-INBRED	45	40	1	ns
0.4	5	EMMA	fastGWA-lmm-exact-LOCO	45	49	1	ns
0.4	5	fastGWA-lmm-exact	fastGWA-lmm-exact-INBRED	34	40	1	ns
0.4	5	fastGWA-lmm-exact	fastGWA-lmm-exact-LOCO	34	49	1	ns
0.4	5	fastGWA-lmm-exact-INBRED	fastGWA-lmm-exact-LOCO	40	49	1	ns
0.5	5	EMMA	fastGWA-lmm-exact	49	38	1	ns
0.5	5	EMMA	fastGWA-lmm-exact-INBRED	49	46	1	ns
0.5	5	EMMA	fastGWA-lmm-exact-LOCO	49	50	1	ns
0.5	5	fastGWA-lmm-exact	fastGWA-lmm-exact-INBRED	38	46	1	ns
0.5	5	fastGWA-lmm-exact	fastGWA-lmm-exact-LOCO	38	50	1	ns
0.5	5	fastGWA-lmm-exact-INBRED	fastGWA-lmm-exact-LOCO	46	50	1	ns
0.6	5	EMMA	fastGWA-lmm-exact	49	40	0.69605	ns
0.6	5	EMMA	fastGWA-lmm-exact-INBRED	49	50	0.796	ns
0.6	5	EMMA	fastGWA-lmm-exact-LOCO	49	50	0.20467	ns
0.6	5	fastGWA-lmm-exact	fastGWA-lmm-exact-INBRED	40	50	0.796	ns
0.6	5	fastGWA-lmm-exact	fastGWA-lmm-exact-LOCO	40	50	0.0138	*
0.6	5	fastGWA-lmm-exact-INBRED	fastGWA-lmm-exact-LOCO	50	50	0.02481	*
0.7	5	EMMA	fastGWA-lmm-exact	50	44	1	ns
0.7	5	EMMA	fastGWA-lmm-exact-INBRED	50	50	1	ns
0.7	5	EMMA	fastGWA-lmm-exact-LOCO	50	50	1	ns
0.7	5	fastGWA-lmm-exact	fastGWA-lmm-exact-INBRED	44	50	1	ns
0.7	5	fastGWA-lmm-exact	fastGWA-lmm-exact-LOCO	44	50	0.32848	ns
0.7	5	fastGWA-lmm-exact-INBRED	fastGWA-lmm-exact-LOCO	50	50	1	ns
0.8	5	EMMA	fastGWA-lmm-exact	50	46	0.28505	ns
0.8	5	EMMA	fastGWA-lmm-exact-INBRED	50	50	0.77132	ns
0.8	5	EMMA	fastGWA-lmm-exact-LOCO	50	50	0.87436	ns
0.8	5	fastGWA-lmm-exact	fastGWA-lmm-exact-INBRED	46	50	0.87436	ns
0.8	5	fastGWA-lmm-exact	fastGWA-lmm-exact-LOCO	46	50	0.04972	*
0.8	5	fastGWA-lmm-exact-INBRED	fastGWA-lmm-exact-LOCO	50	50	0.28505	ns
0.9	5	EMMA	fastGWA-lmm-exact	50	48	0.77541	ns
0.9	5	EMMA	fastGWA-lmm-exact-INBRED	50	50	0.77541	ns
0.9	5	EMMA	fastGWA-lmm-exact-LOCO	50	50	0.44219	ns
0.9	5	fastGWA-lmm-exact	fastGWA-lmm-exact-INBRED	48	50	0.74062	ns
0.9	5	fastGWA-lmm-exact	fastGWA-lmm-exact-LOCO	48	50	0.06463	ns
0.9	5	fastGWA-lmm-exact-INBRED	fastGWA-lmm-exact-LOCO	50	50	0.74062	ns
