# Supplementary material for: Evaluating the power and limitations of genome-wide association studies in Caenorhabditis elegans
Source: G3 (Bethesda). 2022 May 10;12(7):jkac114. doi: 10.1093/g3journal/jkac114 (PMC9258552; doi:10.1093/g3journal/jkac114)
Supplement: jkac114_Supplementary_Table_4 [file jkac114_supplementary_table_4.zip › jkac114_Supplementary_Table_4.csv]

Sample Size	0-2.5	2.5-5	5-7.5	7.5-10	10-20	20-30	30-40	40-50	50-60	60-70	70-80	80-90
100	0.01 ± 0.01	0.02 ± 0.04	0.04 ± 0.05	0.07 ± 0.08	0.22 ± 0.07	0.45 ± 0.12	0.57 ± 0.14	0.73 ± 0.19	0.81 ± 0.14	0.85 ± 0.13	0.88 ± 0.11	0.91 ± 0.18
200	0.02 ± 0.02	0.06 ± 0.05	0.14 ± 0.08	0.2 ± 0.12	0.41 ± 0.1	0.53 ± 0.13	0.67 ± 0.16	0.75 ± 0.14	0.86 ± 0.12	0.92 ± 0.09	0.95 ± 0.07	0.94 ± 0.18
300	0.03 ± 0.02	0.12 ± 0.06	0.23 ± 0.12	0.36 ± 0.17	0.48 ± 0.1	0.64 ± 0.12	0.7 ± 0.15	0.82 ± 0.15	0.88 ± 0.1	0.93 ± 0.08	0.96 ± 0.06	0.96 ± 0.16
400	0.04 ± 0.02	0.15 ± 0.08	0.28 ± 0.13	0.43 ± 0.17	0.52 ± 0.13	0.68 ± 0.13	0.75 ± 0.13	0.85 ± 0.13	0.9 ± 0.1	0.94 ± 0.08	0.99 ± 0.03	0.99 ± 0.04
500	0.05 ± 0.02	0.18 ± 0.08	0.35 ± 0.13	0.49 ± 0.16	0.59 ± 0.12	0.69 ± 0.12	0.78 ± 0.14	0.86 ± 0.14	0.91 ± 0.11	0.96 ± 0.07	0.99 ± 0.03	1 ± 0
