# Supplementary material for: Evaluating the power and limitations of genome-wide association studies in Caenorhabditis elegans
Source: G3 (Bethesda). 2022 May 10;12(7):jkac114. doi: 10.1093/g3journal/jkac114 (PMC9258552; doi:10.1093/g3journal/jkac114)
Supplement: jkac114_Supplementary_Table_5 [file jkac114_supplementary_table_5.zip › jkac114_Supplementary_Table_5.csv]

Population Type	0-2.5	2.5-5	5-7.5	7.5-10	10-20	20-30	30-40	40-50	50-60	60-70	70-80	80-90
Divergent	0.01 ± 0.01	0.03 ± 0.03	0.07 ± 0.07	0.12 ± 0.1	0.28 ± 0.1	0.56 ± 0.11	0.75 ± 0.14	0.87 ± 0.12	0.92 ± 0.12	0.96 ± 0.07	0.97 ± 0.07	1 ± 0
Subsampled	0.01 ± 0.02	0.04 ± 0.05	0.07 ± 0.07	0.15 ± 0.1	0.3 ± 0.1	0.52 ± 0.12	0.64 ± 0.13	0.75 ± 0.15	0.84 ± 0.13	0.88 ± 0.11	0.9 ± 0.08	0.93 ± 0.18
Swept	0 ± 0	0.01 ± 0.02	0.04 ± 0.07	0.12 ± 0.11	0.44 ± 0.11	0.85 ± 0.09	0.98 ± 0.04	1 ± 0.02	0.99 ± 0.02	1 ± 0.01	1 ± 0	1 ± 0
