# Supplementary material for: Evaluating the power and limitations of genome-wide association studies in Caenorhabditis elegans
Source: G3 (Bethesda). 2022 May 10;12(7):jkac114. doi: 10.1093/g3journal/jkac114 (PMC9258552; doi:10.1093/g3journal/jkac114)
Supplement: jkac114_Supplementary_Table_6 [file jkac114_supplementary_table_6.zip › jkac114_Supplementary_Table_6.csv]

	Simulated Divergence	Simulated Chromosome Region	I	II	III	IV	V	X
1	Hyperdivergent	Arm	0.00117	0.02888	0.00068	0.03716	0.00774	0.07599
2	Non-Hyperdivergent	Arm	0.06208	0.01132	0.00022	0.00516	0.02025	0.00046
3	Hyperdivergent	Center	0.09392	0.19194	0	0.00213	0.00073	0.00124
4	Non-Hyperdivergent	Center	0.25098	0.00506	3e-05	0.00293	0	0.00345
5	Hyperdivergent	Tip	0.50499	0.5957		0.74069	0.49757	1e-05
6	Non-Hyperdivergent	Tip	0.0771	0.61429	0.08326	0.06385	0.00011	0.01696
