# Supplementary material for: Evaluating the power and limitations of genome-wide association studies in Caenorhabditis elegans
Source: G3 (Bethesda). 2022 May 10;12(7):jkac114. doi: 10.1093/g3journal/jkac114 (PMC9258552; doi:10.1093/g3journal/jkac114)
Supplement: jkac114_Supplementary_Table_7 [file jkac114_supplementary_table_7.zip › jkac114_Supplementary_Table_7.csv]

	Strain Set	Group 1	Group 2	n1	n2	Adjusted p-value	Significance
1	swept.chr.sims	Hyperdivergent_Arm	Hyperdivergent_Center	1859	1038	1	ns
2	swept.chr.sims	Hyperdivergent_Arm	Hyperdivergent_Tip	1859	700	1	ns
3	swept.chr.sims	Hyperdivergent_Arm	Non-Hyperdivergent_Arm	1859	1890	1	ns
4	swept.chr.sims	Hyperdivergent_Arm	Non-Hyperdivergent_Center	1859	1009	0.69252	ns
5	swept.chr.sims	Hyperdivergent_Arm	Non-Hyperdivergent_Tip	1859	695	1	ns
6	swept.chr.sims	Hyperdivergent_Center	Hyperdivergent_Tip	1038	700	1	ns
7	swept.chr.sims	Hyperdivergent_Center	Non-Hyperdivergent_Arm	1038	1890	1	ns
8	swept.chr.sims	Hyperdivergent_Center	Non-Hyperdivergent_Center	1038	1009	1	ns
9	swept.chr.sims	Hyperdivergent_Center	Non-Hyperdivergent_Tip	1038	695	1	ns
10	swept.chr.sims	Hyperdivergent_Tip	Non-Hyperdivergent_Arm	700	1890	1	ns
11	swept.chr.sims	Hyperdivergent_Tip	Non-Hyperdivergent_Center	700	1009	1	ns
12	swept.chr.sims	Hyperdivergent_Tip	Non-Hyperdivergent_Tip	700	695	1	ns
13	swept.chr.sims	Non-Hyperdivergent_Arm	Non-Hyperdivergent_Center	1890	1009	0.35341	ns
14	swept.chr.sims	Non-Hyperdivergent_Arm	Non-Hyperdivergent_Tip	1890	695	1	ns
15	swept.chr.sims	Non-Hyperdivergent_Center	Non-Hyperdivergent_Tip	1009	695	1	ns
16	unswept.chr.sims	Hyperdivergent_Arm	Hyperdivergent_Center	2030	1222	0	****
17	unswept.chr.sims	Hyperdivergent_Arm	Hyperdivergent_Tip	2030	344	1	ns
18	unswept.chr.sims	Hyperdivergent_Arm	Non-Hyperdivergent_Arm	2030	2021	1	ns
19	unswept.chr.sims	Hyperdivergent_Arm	Non-Hyperdivergent_Center	2030	1285	0	****
20	unswept.chr.sims	Hyperdivergent_Arm	Non-Hyperdivergent_Tip	2030	291	0.6635	ns
21	unswept.chr.sims	Hyperdivergent_Center	Hyperdivergent_Tip	1222	344	0.00147	**
22	unswept.chr.sims	Hyperdivergent_Center	Non-Hyperdivergent_Arm	1222	2021	0	****
23	unswept.chr.sims	Hyperdivergent_Center	Non-Hyperdivergent_Center	1222	1285	0.21109	ns
24	unswept.chr.sims	Hyperdivergent_Center	Non-Hyperdivergent_Tip	1222	291	0.6635	ns
25	unswept.chr.sims	Hyperdivergent_Tip	Non-Hyperdivergent_Arm	344	2021	1	ns
26	unswept.chr.sims	Hyperdivergent_Tip	Non-Hyperdivergent_Center	344	1285	0	****
27	unswept.chr.sims	Hyperdivergent_Tip	Non-Hyperdivergent_Tip	344	291	0.62177	ns
28	unswept.chr.sims	Non-Hyperdivergent_Arm	Non-Hyperdivergent_Center	2021	1285	0	****
29	unswept.chr.sims	Non-Hyperdivergent_Arm	Non-Hyperdivergent_Tip	2021	291	0.6635	ns
30	unswept.chr.sims	Non-Hyperdivergent_Center	Non-Hyperdivergent_Tip	1285	291	0.03955	*
