# Supplementary material for: Evaluating the power and limitations of genome-wide association studies in Caenorhabditis elegans
Source: G3 (Bethesda). 2022 May 10;12(7):jkac114. doi: 10.1093/g3journal/jkac114 (PMC9258552; doi:10.1093/g3journal/jkac114)
Supplement: jkac114_Supplementary_Table_8 [file jkac114_supplementary_table_8.zip › jkac114_Supplementary_Table_8.csv]

	Trait Heritability	Strain Set	Group 1	Group 2	n1	n2	Adjusted p-value	Significance
1	0.2	swept.chr.sims	Hyperdivergent_Arm	Hyperdivergent_Center	604	350	1	ns
2	0.2	swept.chr.sims	Hyperdivergent_Arm	Hyperdivergent_Tip	604	235	1	ns
3	0.2	swept.chr.sims	Hyperdivergent_Arm	Non-Hyperdivergent_Arm	604	618	1	ns
4	0.2	swept.chr.sims	Hyperdivergent_Arm	Non-Hyperdivergent_Center	604	326	1	ns
5	0.2	swept.chr.sims	Hyperdivergent_Arm	Non-Hyperdivergent_Tip	604	242	0.44771	ns
6	0.2	swept.chr.sims	Hyperdivergent_Center	Hyperdivergent_Tip	350	235	1	ns
7	0.2	swept.chr.sims	Hyperdivergent_Center	Non-Hyperdivergent_Arm	350	618	1	ns
8	0.2	swept.chr.sims	Hyperdivergent_Center	Non-Hyperdivergent_Center	350	326	1	ns
9	0.2	swept.chr.sims	Hyperdivergent_Center	Non-Hyperdivergent_Tip	350	242	0.48932	ns
10	0.2	swept.chr.sims	Hyperdivergent_Tip	Non-Hyperdivergent_Arm	235	618	1	ns
11	0.2	swept.chr.sims	Hyperdivergent_Tip	Non-Hyperdivergent_Center	235	326	0.31217	ns
12	0.2	swept.chr.sims	Hyperdivergent_Tip	Non-Hyperdivergent_Tip	235	242	1	ns
13	0.2	swept.chr.sims	Non-Hyperdivergent_Arm	Non-Hyperdivergent_Center	618	326	0.31217	ns
14	0.2	swept.chr.sims	Non-Hyperdivergent_Arm	Non-Hyperdivergent_Tip	618	242	1	ns
15	0.2	swept.chr.sims	Non-Hyperdivergent_Center	Non-Hyperdivergent_Tip	326	242	0.02386	*
16	0.2	unswept.chr.sims	Hyperdivergent_Arm	Hyperdivergent_Center	652	394	0.17654	ns
17	0.2	unswept.chr.sims	Hyperdivergent_Arm	Hyperdivergent_Tip	652	120	1e-05	****
18	0.2	unswept.chr.sims	Hyperdivergent_Arm	Non-Hyperdivergent_Arm	652	630	0.47818	ns
19	0.2	unswept.chr.sims	Hyperdivergent_Arm	Non-Hyperdivergent_Center	652	416	0.14027	ns
20	0.2	unswept.chr.sims	Hyperdivergent_Arm	Non-Hyperdivergent_Tip	652	104	0.03318	*
21	0.2	unswept.chr.sims	Hyperdivergent_Center	Hyperdivergent_Tip	394	120	0	****
22	0.2	unswept.chr.sims	Hyperdivergent_Center	Non-Hyperdivergent_Arm	394	630	0.01998	*
23	0.2	unswept.chr.sims	Hyperdivergent_Center	Non-Hyperdivergent_Center	394	416	0.84406	ns
24	0.2	unswept.chr.sims	Hyperdivergent_Center	Non-Hyperdivergent_Tip	394	104	0.00109	**
25	0.2	unswept.chr.sims	Hyperdivergent_Tip	Non-Hyperdivergent_Arm	120	630	0.00028	***
26	0.2	unswept.chr.sims	Hyperdivergent_Tip	Non-Hyperdivergent_Center	120	416	0	****
27	0.2	unswept.chr.sims	Hyperdivergent_Tip	Non-Hyperdivergent_Tip	120	104	0.47783	ns
28	0.2	unswept.chr.sims	Non-Hyperdivergent_Arm	Non-Hyperdivergent_Center	630	416	0.00892	**
29	0.2	unswept.chr.sims	Non-Hyperdivergent_Arm	Non-Hyperdivergent_Tip	630	104	0.14043	ns
30	0.2	unswept.chr.sims	Non-Hyperdivergent_Center	Non-Hyperdivergent_Tip	416	104	0.00065	***
31	0.5	swept.chr.sims	Hyperdivergent_Arm	Hyperdivergent_Center	626	342	2e-05	****
32	0.5	swept.chr.sims	Hyperdivergent_Arm	Hyperdivergent_Tip	626	231	1	ns
33	0.5	swept.chr.sims	Hyperdivergent_Arm	Non-Hyperdivergent_Arm	626	635	1	ns
34	0.5	swept.chr.sims	Hyperdivergent_Arm	Non-Hyperdivergent_Center	626	338	0.00027	***
35	0.5	swept.chr.sims	Hyperdivergent_Arm	Non-Hyperdivergent_Tip	626	225	1	ns
36	0.5	swept.chr.sims	Hyperdivergent_Center	Hyperdivergent_Tip	342	231	0.00403	**
37	0.5	swept.chr.sims	Hyperdivergent_Center	Non-Hyperdivergent_Arm	342	635	3e-05	****
38	0.5	swept.chr.sims	Hyperdivergent_Center	Non-Hyperdivergent_Center	342	338	1	ns
39	0.5	swept.chr.sims	Hyperdivergent_Center	Non-Hyperdivergent_Tip	342	225	0.06213	ns
40	0.5	swept.chr.sims	Hyperdivergent_Tip	Non-Hyperdivergent_Arm	231	635	1	ns
41	0.5	swept.chr.sims	Hyperdivergent_Tip	Non-Hyperdivergent_Center	231	338	0.02052	*
42	0.5	swept.chr.sims	Hyperdivergent_Tip	Non-Hyperdivergent_Tip	231	225	1	ns
43	0.5	swept.chr.sims	Non-Hyperdivergent_Arm	Non-Hyperdivergent_Center	635	338	0.00051	***
44	0.5	swept.chr.sims	Non-Hyperdivergent_Arm	Non-Hyperdivergent_Tip	635	225	1	ns
45	0.5	swept.chr.sims	Non-Hyperdivergent_Center	Non-Hyperdivergent_Tip	338	225	0.20773	ns
46	0.5	unswept.chr.sims	Hyperdivergent_Arm	Hyperdivergent_Center	666	405	0.01638	*
47	0.5	unswept.chr.sims	Hyperdivergent_Arm	Hyperdivergent_Tip	666	123	0	****
48	0.5	unswept.chr.sims	Hyperdivergent_Arm	Non-Hyperdivergent_Arm	666	678	1	ns
49	0.5	unswept.chr.sims	Hyperdivergent_Arm	Non-Hyperdivergent_Center	666	415	0.0184	*
50	0.5	unswept.chr.sims	Hyperdivergent_Arm	Non-Hyperdivergent_Tip	666	99	0.02587	*
51	0.5	unswept.chr.sims	Hyperdivergent_Center	Hyperdivergent_Tip	405	123	0.02451	*
52	0.5	unswept.chr.sims	Hyperdivergent_Center	Non-Hyperdivergent_Arm	405	678	0.02451	*
53	0.5	unswept.chr.sims	Hyperdivergent_Center	Non-Hyperdivergent_Center	405	415	1	ns
54	0.5	unswept.chr.sims	Hyperdivergent_Center	Non-Hyperdivergent_Tip	405	99	1	ns
55	0.5	unswept.chr.sims	Hyperdivergent_Tip	Non-Hyperdivergent_Arm	123	678	0	****
56	0.5	unswept.chr.sims	Hyperdivergent_Tip	Non-Hyperdivergent_Center	123	415	0.02222	*
57	0.5	unswept.chr.sims	Hyperdivergent_Tip	Non-Hyperdivergent_Tip	123	99	0.67914	ns
58	0.5	unswept.chr.sims	Non-Hyperdivergent_Arm	Non-Hyperdivergent_Center	678	415	0.02587	*
59	0.5	unswept.chr.sims	Non-Hyperdivergent_Arm	Non-Hyperdivergent_Tip	678	99	0.03264	*
60	0.5	unswept.chr.sims	Non-Hyperdivergent_Center	Non-Hyperdivergent_Tip	415	99	1	ns
61	0.8	swept.chr.sims	Hyperdivergent_Arm	Hyperdivergent_Center	623	344	1e-05	****
62	0.8	swept.chr.sims	Hyperdivergent_Arm	Hyperdivergent_Tip	623	232	1	ns
63	0.8	swept.chr.sims	Hyperdivergent_Arm	Non-Hyperdivergent_Arm	623	633	1	ns
64	0.8	swept.chr.sims	Hyperdivergent_Arm	Non-Hyperdivergent_Center	623	338	0	****
65	0.8	swept.chr.sims	Hyperdivergent_Arm	Non-Hyperdivergent_Tip	623	227	1	ns
66	0.8	swept.chr.sims	Hyperdivergent_Center	Hyperdivergent_Tip	344	232	0.00077	***
67	0.8	swept.chr.sims	Hyperdivergent_Center	Non-Hyperdivergent_Arm	344	633	0	****
68	0.8	swept.chr.sims	Hyperdivergent_Center	Non-Hyperdivergent_Center	344	338	1	ns
69	0.8	swept.chr.sims	Hyperdivergent_Center	Non-Hyperdivergent_Tip	344	227	0.0196	*
70	0.8	swept.chr.sims	Hyperdivergent_Tip	Non-Hyperdivergent_Arm	232	633	1	ns
71	0.8	swept.chr.sims	Hyperdivergent_Tip	Non-Hyperdivergent_Center	232	338	1e-04	***
72	0.8	swept.chr.sims	Hyperdivergent_Tip	Non-Hyperdivergent_Tip	232	227	1	ns
73	0.8	swept.chr.sims	Non-Hyperdivergent_Arm	Non-Hyperdivergent_Center	633	338	0	****
74	0.8	swept.chr.sims	Non-Hyperdivergent_Arm	Non-Hyperdivergent_Tip	633	227	0.58038	ns
75	0.8	swept.chr.sims	Non-Hyperdivergent_Center	Non-Hyperdivergent_Tip	338	227	0.004	**
76	0.8	unswept.chr.sims	Hyperdivergent_Arm	Hyperdivergent_Center	697	402	1e-05	****
77	0.8	unswept.chr.sims	Hyperdivergent_Arm	Hyperdivergent_Tip	697	98	1e-05	****
78	0.8	unswept.chr.sims	Hyperdivergent_Arm	Non-Hyperdivergent_Arm	697	694	0.82137	ns
79	0.8	unswept.chr.sims	Hyperdivergent_Arm	Non-Hyperdivergent_Center	697	422	0	****
80	0.8	unswept.chr.sims	Hyperdivergent_Arm	Non-Hyperdivergent_Tip	697	78	0.5219	ns
81	0.8	unswept.chr.sims	Hyperdivergent_Center	Hyperdivergent_Tip	402	98	0.28599	ns
82	0.8	unswept.chr.sims	Hyperdivergent_Center	Non-Hyperdivergent_Arm	402	694	0	****
83	0.8	unswept.chr.sims	Hyperdivergent_Center	Non-Hyperdivergent_Center	402	422	0.82137	ns
84	0.8	unswept.chr.sims	Hyperdivergent_Center	Non-Hyperdivergent_Tip	402	78	0.82137	ns
85	0.8	unswept.chr.sims	Hyperdivergent_Tip	Non-Hyperdivergent_Arm	98	694	0	****
86	0.8	unswept.chr.sims	Hyperdivergent_Tip	Non-Hyperdivergent_Center	98	422	0.5219	ns
87	0.8	unswept.chr.sims	Hyperdivergent_Tip	Non-Hyperdivergent_Tip	98	78	0.21659	ns
88	0.8	unswept.chr.sims	Non-Hyperdivergent_Arm	Non-Hyperdivergent_Center	694	422	0	****
89	0.8	unswept.chr.sims	Non-Hyperdivergent_Arm	Non-Hyperdivergent_Tip	694	78	0.20355	ns
90	0.8	unswept.chr.sims	Non-Hyperdivergent_Center	Non-Hyperdivergent_Tip	422	78	0.82137	ns
