# Supplementary material for: Evaluating the power and limitations of genome-wide association studies in Caenorhabditis elegans
Source: G3 (Bethesda). 2022 May 10;12(7):jkac114. doi: 10.1093/g3journal/jkac114 (PMC9258552; doi:10.1093/g3journal/jkac114)
Supplement: jkac114_Supplementary_Table_9 [file jkac114_supplementary_table_9.zip › jkac114_Supplementary_Table_9.csv]

	Strain Set	Simulated Divergence	Simulated Chromosome Region	Group 1	Group 2	n1	n2	Adjusted p-value	Significance
1	unswept.chr.sims	Hyperdivergent	Center	I	II	105	100	0.01679	*
2	unswept.chr.sims	Hyperdivergent	Center	II	III	100	230	0.002	**
3	unswept.chr.sims	Hyperdivergent	Center	III	V	230	387	0.0051	**
4	unswept.chr.sims	Hyperdivergent	Center	III	X	230	220	0.00646	**
5	unswept.chr.sims	Hyperdivergent	Tip	IV	X	89	43	0.00446	**
6	unswept.chr.sims	Hyperdivergent	Tip	V	X	156	43	0.00749	**
7	swept.chr.sims	Non-Hyperdivergent	Arm	II	V	488	233	0.04509	*
