# Supplementary material for: Evaluating the power and limitations of genome-wide association studies in Caenorhabditis elegans
Source: G3 (Bethesda). 2022 May 10;12(7):jkac114. doi: 10.1093/g3journal/jkac114 (PMC9258552; doi:10.1093/g3journal/jkac114)
Supplement: jkac114_Supplementary_Table_10 [file jkac114_supplementary_table_10.zip › jkac114_Supplementary_Table_10.csv]

	Strain Set	Simulated Divergence	Simulated Chromosome Region	Group 1	Group 2	n1	n2	Adjusted p-value	Significance
1	swept.chr.sims	Hyperdivergent	Arm	I	II	168	483	0.00007	****
2	swept.chr.sims	Hyperdivergent	Arm	I	III	168	359	0.00001	****
3	swept.chr.sims	Hyperdivergent	Arm	I	IV	168	360	0.00006	****
4	swept.chr.sims	Hyperdivergent	Arm	I	V	168	236	0.00002	****
5	swept.chr.sims	Hyperdivergent	Arm	I	X	168	247	0	****
6	swept.chr.sims	Hyperdivergent	Arm	II	X	483	247	0.00054	***
7	swept.chr.sims	Hyperdivergent	Arm	III	X	359	247	0.01327	*
8	swept.chr.sims	Hyperdivergent	Arm	IV	X	360	247	0.00343	**
9	unswept.chr.sims	Hyperdivergent	Arm	III	X	343	269	0.03806	*
10	unswept.chr.sims	Hyperdivergent	Center	I	II	102	99	0.00015	***
11	unswept.chr.sims	Hyperdivergent	Center	I	III	102	221	0	****
12	unswept.chr.sims	Hyperdivergent	Center	I	V	102	383	0	****
13	unswept.chr.sims	Hyperdivergent	Center	I	X	102	216	0.00015	***
14	unswept.chr.sims	Hyperdivergent	Center	III	IV	221	180	0.0002	***
15	unswept.chr.sims	Hyperdivergent	Center	IV	V	180	383	0.00085	***
16	swept.chr.sims	Hyperdivergent	Tip	III	IV	24	183	0.00191	**
17	swept.chr.sims	Hyperdivergent	Tip	III	V	24	303	0.00099	***
18	swept.chr.sims	Hyperdivergent	Tip	III	X	24	145	0.00002	****
19	unswept.chr.sims	Hyperdivergent	Tip	I	V	27	156	0.00523	**
20	unswept.chr.sims	Hyperdivergent	Tip	III	V	14	156	0.01308	*
21	swept.chr.sims	Non-Hyperdivergent	Arm	I	II	190	488	0.02112	*
22	swept.chr.sims	Non-Hyperdivergent	Arm	I	III	190	374	0.00002	****
23	swept.chr.sims	Non-Hyperdivergent	Arm	I	IV	190	376	0.00001	****
24	swept.chr.sims	Non-Hyperdivergent	Arm	I	V	190	232	0.00731	**
25	swept.chr.sims	Non-Hyperdivergent	Arm	I	X	190	226	0	****
26	swept.chr.sims	Non-Hyperdivergent	Arm	II	X	488	226	0.00004	****
27	swept.chr.sims	Non-Hyperdivergent	Arm	V	X	232	226	0.01199	*
28	unswept.chr.sims	Non-Hyperdivergent	Arm	I	V	408	404	0.04823	*
29	unswept.chr.sims	Non-Hyperdivergent	Arm	IV	V	289	404	0.04823	*
30	swept.chr.sims	Non-Hyperdivergent	Center	I	IV	15	114	0.04399	*
31	swept.chr.sims	Non-Hyperdivergent	Center	I	X	15	321	0.01193	*
32	swept.chr.sims	Non-Hyperdivergent	Center	II	X	216	321	0.00542	**
33	swept.chr.sims	Non-Hyperdivergent	Center	III	X	155	321	0.00028	***
34	unswept.chr.sims	Non-Hyperdivergent	Center	I	III	157	237	0.00608	**
35	unswept.chr.sims	Non-Hyperdivergent	Center	I	V	157	364	0.00018	***
36	unswept.chr.sims	Non-Hyperdivergent	Center	III	X	237	185	0.00703	**
37	unswept.chr.sims	Non-Hyperdivergent	Center	IV	V	199	364	0.02493	*
38	unswept.chr.sims	Non-Hyperdivergent	Center	V	X	364	185	0.00018	***
39	swept.chr.sims	Non-Hyperdivergent	Tip	I	III	15	24	0.02849	*
40	swept.chr.sims	Non-Hyperdivergent	Tip	II	III	63	24	0.00959	**
41	swept.chr.sims	Non-Hyperdivergent	Tip	III	IV	24	176	0.02297	*
42	swept.chr.sims	Non-Hyperdivergent	Tip	III	X	24	99	0.02148	*
